# Supplementary material for: Preoperative differentiation of retroperitoneal ganglioneuroma and schwannoma using an ultrasonography-based multivariable model and simplified score: development and single-center internal validation
Source: Front Surg. 2025 Nov 20;12:1685442. doi: 10.3389/fsurg.2025.1685442 (PMC12675405; doi:10.3389/fsurg.2025.1685442)
Supplement: Supplementary file 1 [file Supplementaryfile1.zip]

Archive with 5 entries (5 files):
- eFigure 2.tif
- eFigure 1 and eTables.docx
- Data Sheet 1.xlsx
- Data Sheet 2.xlsx
- Dataset 1.csv
