# Supplementary material for: Preoperative differentiation of retroperitoneal ganglioneuroma and schwannoma using an ultrasonography-based multivariable model and simplified score: development and single-center internal validation
Source: Front Surg. 2025 Nov 20;12:1685442. doi: 10.3389/fsurg.2025.1685442 (PMC12675405; doi:10.3389/fsurg.2025.1685442)
Supplement: Supplementary file 1 [file Supplementaryfile1.zip › Data Sheet 2.xlsx]

## Sheet: Calculator
Variable	Value	Coefficient	Term
Intercept		4.21779	0
loc_pelvic	0	-2.71033	0
cyst_yes	0	-3.7564	0
ratio	0	-7.30291	0
age	0	-0.0403224	0
male	0	-0.769434	0
LD	0	0.31836	0
Linear predictor			0
Predicted probability			0
