# Supplementary material for: Preoperative differentiation of retroperitoneal ganglioneuroma and schwannoma using an ultrasonography-based multivariable model and simplified score: development and single-center internal validation
Source: Front Surg. 2025 Nov 20;12:1685442. doi: 10.3389/fsurg.2025.1685442 (PMC12675405; doi:10.3389/fsurg.2025.1685442)
Supplement: Supplementary file 1 [file Supplementaryfile1.zip › Dataset 1.csv]

id	p_old	logit(p_old)	a	b	p_new
1	0.038434377	-3.219610526	0.04	0.442	0.200516741
2	0.54435133	0.177872816	0.04	0.442	0.529620223
3	0.228730064	-1.215495876	0.04	0.442	0.37818734
4	0.021442383	-3.820710169	0.04	0.442	0.161277435
5	0.557935826	0.232788889	0.04	0.442	0.535662512
6	0.02316444	-3.7417	0.04	0.442	0.166057353
7	0.140119234	-1.8143	0.04	0.442	0.318229428
8	0.401049738	-0.401093103	0.04	0.442	0.465733013
9	0.281683808	-0.936124658	0.04	0.442	0.407631072
10	0.050970409	-2.924194737	0.04	0.442	0.222268701
11	0.060547491	-2.741869231	0.04	0.442	0.236510603
12	0.031044411	-3.4408	0.04	0.442	0.185301542
13	0.026679966	-3.5968	0.04	0.442	0.175117236
14	0.085063649	-2.375454717	0.04	0.442	0.266989443
15	0.070130921	-2.58468	0.04	0.442	0.249285132
16	0.147666305	-1.753023077	0.04	0.442	0.324134355
17	0.075678688	-2.502563158	0.04	0.442	0.256139192
18	0.013341067	-4.303477419	0.04	0.442	0.134454159
19	0.217989558	-1.27742093	0.04	0.442	0.371772547
20	0.163950609	-1.629122472	0.04	0.442	0.336245204
21	0.137461389	-1.836536842	0.04	0.442	0.316100822
22	0.13132122	-1.889327027	0.04	0.442	0.311078391
23	0.197654885	-1.401016327	0.04	0.442	0.359105367
24	0.133588663	-1.869594382	0.04	0.442	0.312950628
25	0.696857663	0.832378723	0.04	0.442	0.600586965
26	0.223475124	-1.245528571	0.04	0.442	0.375070783
27	0.031787453	-3.41638	0.04	0.442	0.18693654
28	0.188650931	-1.4588	0.04	0.442	0.353248675
29	0.276666291	-0.961058621	0.04	0.442	0.404972632
30	0.071160372	-2.569	0.04	0.442	0.250584384
31	0.097218828	-2.228515789	0.04	0.442	0.279890671
32	0.098405285	-2.215070588	0.04	0.442	0.281090015
33	0.104798527	-2.145009091	0.04	0.442	0.287390018
34	0.060188388	-2.7482	0.04	0.442	0.236005695
35	0.122966489	-1.964633333	0.04	0.442	0.303990273
36	0.111462667	-2.075886957	0.04	0.442	0.293687388
37	0.024532084	-3.682935443	0.04	0.442	0.16968555
38	0.043335288	-3.094485714	0.04	0.442	0.209529684
39	0.40156464	-0.39895	0.04	0.442	0.465968722
40	0.141133276	-1.805909091	0.04	0.442	0.319034626
41	0.15390518	-1.704294737	0.04	0.442	0.328870452
42	0.093291715	-2.274089474	0.04	0.442	0.275848755
43	0.020180531	-3.88265	0.04	0.442	0.157608428
44	0.253947273	-1.07766962	0.04	0.442	0.39261581
45	0.217799597	-1.278535616	0.04	0.442	0.371657483
46	0.192816155	-1.431814286	0.04	0.442	0.355978468
47	0.147907364	-1.751109091	0.04	0.442	0.324319713
48	0.194587689	-1.420471429	0.04	0.442	0.35712869
49	0.341436327	-0.6569	0.04	0.442	0.437737403
50	0.727021207	0.979561538	0.04	0.442	0.616085575
51	0.644465729	0.5948	0.04	0.442	0.575151683
52	0.974577356	3.646363636	0.04	0.442	0.839119696
53	0.421834033	-0.31524902	0.04	0.442	0.475185387
54	0.953023854	3.01	0.04	0.442	0.797448002
55	0.685096775	0.777294737	0.04	0.442	0.594732474
56	0.937698652	2.71144557	0.04	0.442	0.775295657
57	0.7970083	1.3677	0.04	0.442	0.655775264
58	0.641800395	0.583186957	0.04	0.442	0.573896951
59	0.411320192	-0.358510448	0.04	0.442	0.47041918
60	0.267948936	-1.005053846	0.04	0.442	0.40029555
61	0.682399932	0.764822951	0.04	0.442	0.593403122
62	0.826902533	1.563832	0.04	0.442	0.675071564
63	0.601302417	0.410894805	0.04	0.442	0.555178228
64	0.536047874	0.144442105	0.04	0.442	0.525937549
65	0.629287877	0.529163014	0.04	0.442	0.568047657
66	0.935111781	2.668	0.04	0.442	0.771932593
67	0.21665723	-1.285253846	0.04	0.442	0.370964295
68	0.608971473	0.442990909	0.04	0.442	0.558678856
69	0.63842903	0.568552174	0.04	0.442	0.57231438
70	0.697838506	0.837026087	0.04	0.442	0.601079614
71	0.789359909	1.321071429	0.04	0.442	0.651108105
72	0.948437566	2.912022581	0.04	0.442	0.790362853
73	0.775891818	1.241884211	0.04	0.442	0.643115657
74	0.508467372	0.033872727	0.04	0.442	0.513739477
